# Supplementary material for: Calibrated rare variant genetic risk scores for complex disease prediction using large exome sequence repositories
Source: Nat Commun. 2021 Oct 6;12:5852. doi: 10.1038/s41467-021-26114-0 (PMC8494733; doi:10.1038/s41467-021-26114-0)
Supplement: Supplementary file 4 — Supplementary Data 1 [file 41467_2021_26114_MOESM4_ESM.xlsx]

## Sheet: Supplementary Data 1
Supplementary Data 1: Baseline and sequencing characteristics for individual cohorts used from the MIGen consortium.
MIGen Cohort	Study design	Case inclusion criteria	Control inclusion criteria	Relevant PUBMED ID and/or dbGaP link
Discovery
Italian Atherosclerosis Thrombosis and Vascular Biology	Case-control	Men and women with MI < 45 years old with coronary angiography	Men and women without history of thromboembolic disease; matched to cases according to age, sex, and geographical origin	12615788, https://www.ncbi.nlm.nih.gov/projects/gap/cgi-bin/study.cgi?study_id=phs000814.v1.p1
Malmo Diet and Cancer Study	Nested case-control	Men and women with incident non-fatal or fatal MI	Men and women with no MI on follow-up	23846750, https://www.ncbi.nlm.nih.gov/projects/gap/cgi-bin/study.cgi?study_id=phs001101.v1.p1
BioImage Study	Nested case-control	Men and women that developed cardiovascular events (defined as myocardial infarction or coronary revascularization) after a median follow-up of 2.7 years from baseline	Men and women with no cardiovascular events (defined as myocardial infarction or coronary revascularization) on follow-up; matched to cases for age (+/- 2 years). Sex, smoking status, and type 2 diabetes status	20598972, https://www.ncbi.nlm.nih.gov/projects/gap/cgi-bin/study.cgi?study_id=phs001058.v1.p1
University of Lubeck	Case-control	Men and women with MI < 60 years old and at least 1 first-degree relative with coronary artery disease	Consisted of a random set of individuals from the German population that met a similar age and sex proportion as cases, but unselected for phenotype	17634449,11818963, 15710764, https://www.ncbi.nlm.nih.gov/projects/gap/cgi-bin/study.cgi?study_id=phs000990.v1.p1
German Heart Centre in Munich	Case-control	Men with MI at < 41 years old and women with MI at < 56 years old	Men > 65 years old and women > 75 years old without personal history of MI or CAD	33968628, https://www.ncbi.nlm.nih.gov/projects/gap/cgi-bin/study.cgi?study_id=phs000916.v1.p1
Registre Gironi del Cor	Nested case-control	Men with MI at < 50 years old; women with MI at < 60 years old	No personal history of MI or coronary revascularization between 55 and 80 years old	10190889, https://www.ncbi.nlm.nih.gov/projects/gap/cgi-bin/study.cgi?study_id=phs000902.v1.p1
Precocious Coronary Artery Disease Study	Case-control	Men or women with MI, unstable angina, stable angina, or coronary revascularization at < 66 years old	No personal or sibling history of MI, unstable angina, stable angina, or coronary revascularization at < 66 years old	20032323, https://www.ncbi.nlm.nih.gov/projects/gap/cgi-bin/study.cgi?study_id=phs000883.v1.p1
Ottawa Heart Study	Case-control	Men < 55 years old and women < 65 years old with personal history of CAD; CAD was defined as having an MI, coronary artery bypass surgery, or angiographic stenosis of > 50% in at least one major coronary artery	Men ≥ 65 years old and women ≥ 70 years old with no peroneal history of cardiovascular disease	17478681, https://www.ncbi.nlm.nih.gov/projects/gap/cgi-bin/study.cgi?study_id=phs00080
Validation
UK Biobank	Prospective cohort	Definition for CAD provided Supplementary Section7A	Definition for CAD-free controls provided in Supplementary Section 7A	16380912
Pakistan Risk of Myocardial Infarction Study	Case-control	Men and women aged 30 to 80 presenting with clinical symptomology consistent with MI, ECG changes consistent with MI, elevated troponin levels consistent with MI, and no history of cardiovascular disease	No self-reported history of cardiovascular disease	19404752, https://www.ncbi.nlm.nih.gov/projects/gap/cgi-bin/study.cgi?study_id=phs000917.v1.p1
