# Supplementary material for: Calibrated rare variant genetic risk scores for complex disease prediction using large exome sequence repositories
Source: Nat Commun. 2021 Oct 6;12:5852. doi: 10.1038/s41467-021-26114-0 (PMC8494733; doi:10.1038/s41467-021-26114-0)
Supplement: Supplementary file 5 — Supplementary Data 2 [file 41467_2021_26114_MOESM5_ESM.xlsx]

## Sheet: Supplementary Data 2
Supplementary Data 2: Characteristics of rare pathogenic alleles observed in LDLR among 5,910 cases from the MIGen consortium.
Chromosome	Position	Ref/Alt allele	Mutation type	Amino acid change	MIGen case allele count
19	11210912	C/G	missense	p.C27W	2
19	11211016	C/T	missense	p.T62M	3
19	11213382	G/A	missense	p.R78H	2
19	11213390	C/T	missense	p.R81C	1
19	11213408	T/G	missense	p.W87G	1
19	11213412	G/A	missense	p.R88K	1
19	11213418	A/G	missense	p.D90G	1
19	11213441	G/A	missense	p.G98S	1
19	11213450	G/A	missense	p.E101K	1
19	11213451	AG/A	frameshift deletion	p.E101Dfs*105	1
19	11213453	C/T	stopgain	p.Q102*	1
19	11215896	C/T	missense	p.P105L	1
19	11215907	T/C	missense	p.C109R	1
19	11215908	G/A	missense	p.C109Y	1
19	11215919	G/T	stopgain	p.E113*	1
19	11215925	C/T	missense	p.R115C	1
19	11215934	G/T	missense	p.D118Y	2
19	11215974	A/G	missense	p.D131G	1
19	11215982	T/C	missense	p.C134R	1
19	11215992	G/T	missense	p.G137V	1
19	11216000	G/T	stopgain	p.E140*	2
19	11216047	C/A	stopgain	p.C155*	1
19	11216101	C/G	missense	p.C173W	2
19	11216112	C/T	missense	p.S177L	1
19	11216124	C/G	missense	p.P181R	3
19	11216127	A/G	missense	p.Q182R	1
19	11216244	A/G	missense	p.D221G	2
19	11216247	G/A	missense	p.C222Y	1
19	11216264	G/T	stopgain	p.E228*	1
19	11217268	T/C	missense	p.F241S	1
19	11217297	G/A	missense	p.G251S	1
19	11217336	A/C	missense	p.M264L	1
19	11217344	T/A	missense	p.D266E	1
19	11218077	G/C	missense	p.C276S	1
19	11218096	C/A	missense	p.F282L	1
19	11218108	C/A	missense	p.S286R	3
19	11218148	A/G	missense	p.R300G	1
19	11218158	G/A	missense	p.R303Q	1
19	11218182	A/C	missense	p.K311T	1
19	11221334	A/G	missense	p.N316S	2
19	11221375	A/C	missense	p.N330H	2
19	11221390	G/A	missense	p.G335S	1
19	11221414	G/A	missense	p.G343S	2
19	11221444	G/A	missense	p.E353K	1
19	11222194	C/G	missense	p.I355M	1
19	11222214	A/C	missense	p.D362A	2
19	11222232	G/A	missense	p.C368Y	1
19	11222234	G/A	missense	p.V369M	1
19	11222246	G/A	missense	p.G373S	1
19	11222258	T/C	missense	p.C377R	1
19	11222262	A/C	missense	p.Q378P	1
19	11222273	G/C	missense	p.G382R	1
19	11223962	G/A	missense	p.A399T	1
19	11224013	C/T	missense	p.R416W	1
19	11224014	G/A	missense	p.R416Q	1
19	11224019	G/A	missense	p.E418K	1
19	11224024	C/G	stopgain	p.Y419*	1
19	11224052	G/A	missense	p.V429M	1
19	11224061	C/G	missense	p.L432V	2
19	11224103	C/G	missense	p.L446V	1
19	11224233	G/T	missense	p.G461C	1
19	11224245	T/A	missense	p.Y465N	2
19	11224254	G/A	missense	p.V468I	2
19	11224266	G/T	missense	p.D472Y	6
19	11224296	G/A	missense	p.D482N	6
19	11224326	G/A	missense	p.D492N	2
19	11224354	C/T	missense	p.A501V	1
19	11224362	A/G	missense	p.K504E	2
19	11224398	G/A	missense	p.G516S	1
19	11224419	G/A	missense	p.V523M	1
19	11224422	G/A	missense	p.V524M	1
19	11224432	T/C	missense	p.V527A	1
19	11224437	G/C	missense	p.G529R	2
19	11226781	G/A	stopgain	p.W533*	1
19	11226829	G/A	missense	p.G549D	6
19	11226876	G/A	missense	p.G565S	1
19	11227549	C/T	missense	p.R574C	1
19	11227559	G/C	missense	p.W577S	1
19	11227576	C/G	missense	p.H583D	1
19	11227590	C/G	missense	p.S587R	1
19	11227594	G/C	missense	p.D589H	1
19	11227604	G/A	missense	p.G592E	4
19	11227613	G/A	missense	p.R595Q	1
19	11227645	G/T	missense	p.A606S	2
19	11230798	G/A	missense	p.E626K	2
19	11230842	C/G	missense	p.N640K	1
19	11230873	G/A	missense	p.D651N	1
19	11231087	T/C	missense	p.C677R	1
19	11231101	C/A	stopgain	p.C681*	1
19	11231112	C/T	missense	p.P685L	4
19	11231159	G/A	missense	p.G701S	1
19	11231164	G/A	missense	p.M702I	1
19	11231181	T/C	missense	p.M708T	1
19	11231181	T/G	missense	p.M708R	1
19	11231184	G/A	missense	p.R709K	2
19	11231198	G/T	stopgain	p.E714*	2
19	11233934	C/T	missense	p.T742I	1
19	11233951	G/A	missense	p.D748N	1
19	11233961	G/A	missense	p.R751Q	1
19	11233991	C/T	missense	p.T761M	1
19	11234010	G/A	missense	p.M767I	2
19	11234017	C/T	stopgain	p.Q770*	1
19	11234018	A/G	missense	p.Q770R	1
19	11238695	G/A	missense	p.V775I	1
19	11238719	A/C	missense	p.K783Q	1
19	11238744	C/T	missense	p.S791F	1
19	11240210	T/TG	frameshift insertion	p.V806Gfs*11	2
19	11240239	C/T	missense	p.R814W	1
19	11240274	C/A	missense	p.N825K	1
19	11241984	G/A	missense	p.V859M	1
19	11241988	C/T	missense	p.A860V	1
