# Supplementary material for: Calibrated rare variant genetic risk scores for complex disease prediction using large exome sequence repositories
Source: Nat Commun. 2021 Oct 6;12:5852. doi: 10.1038/s41467-021-26114-0 (PMC8494733; doi:10.1038/s41467-021-26114-0)
Supplement: Supplementary file 6 — Supplementary Data 3 [file 41467_2021_26114_MOESM6_ESM.xlsx]

## Sheet: Supplementary Data 3
Supplementary Data 3: Top gene-based discovery associations using expected allele counts that were adjusted with RV-EXCALIBER. Variants included were nonsynonymous SNVs with an M-CAP score >0.025 and all disruptive variants. Odds ratios were ascertained with a Fisher's Exact test and gene-based P-values were obtained using RV-EXCALIBER (see Methods). OR indicates odds ratio and CI indicates confi…
Gene	Fisher’s OR (95% CI)	RV-EXCALIBER P-value
LDLR*	2.25 (1.70-3.05)	9.39x10-13
FES	2.00 (1.20-3.42)	2.53x10-4
PARD3B	1.72 (1.13-2.73)	4.95x10-4
ACTBL2	1.76 (1.10-2.81)	8.46x10-4
BRPF3	2.15 (1.14-4.13)	8.80x10-4
ADAMTS9	1.44 (1.06-1.99)	9.05x10-4
TRPM8	1.66 (1.09-2.60)	9.92x10-4
SLC3A1	1.41 (1.05-1.91)	0.00106
BAG3	1.72 (1.07-2.83)	0.00146
HELQ	1.72 (1.08-2.90)	0.00156
TINAGL1	2.79 (1.12-6.86)	0.00161
TP63	1.69 (1.06-2.77)	0.00176
OSBPL3	1.85 (1.06-3.22)	0.00181
MAS1	2.00 (1.05-3.72)	0.00201
SLC1A5	1.87 (1.12-3.37)	0.00237
TALDO1	1.60 (1.04-2.57)	0.0025
SMOX	1.81 (1.03-3.15)	0.00258
POLD2	2.63 (1.06-6.57)	0.00276
RTKN	1.73 (1.04-3.03)	0.00308
ZNF85	2.65 (1.09-7.65)	0.00325
SERPINH1	1.90 (1.02-3.62)	0.00362
DYRK3	1.70 (1.00-2.88)	0.00363
CYP4X1	1.76 (1.00-3.07)	0.00372
TBX10	1.57 (1.00-2.48)	0.00384
PKD2	1.56 (0.99-2.44)	0.00388
PFKP	1.55 (1.00-2.40)	0.00416
MTFMT	1.97 (1.02-4.12)	0.00449
PGM5	1.88 (0.98-3.52)	0.00455
SLC17A7	2.08 (0.96-4.40)	0.00536
CDON	1.46 (1.02-2.15)	0.00549
CAMSAP1	1.71 (0.97-3.00)	0.00557
NSD1	1.25 (0.99-1.61)	0.00571
FAT1	1.21 (0.98-1.50)	0.00601
KRIT1	1.59 (1.00-2.68)	0.00601
SLC12A8	1.37 (0.98-1.93)	0.00619
AFM	1.81 (0.98-3.52)	0.0063
ABCA9	1.41 (0.99-2.08)	0.0064
TTC16	1.82 (0.99-3.69)	0.0066
ITIH2	1.46 (0.99-2.20)	0.00669
LAMA5	1.26 (0.97-1.62)	0.00673
JAK3	1.49 (0.96-2.29)	0.00673
SYNJ1	1.48 (0.98-2.33)	0.00682
PKP3	1.90 (0.98-3.99)	0.00691
FXYD3	2.10 (1.00-5.21)	0.00695
COL12A1	1.30 (0.97-1.72)	0.00697
USH1G	1.88 (0.98-3.99)	0.00737
VWCE	1.63 (0.95-2.83)	0.0076
TNFRSF9	2.66 (0.92-7.87)	0.00777
GPR63	2.17 (0.97-5.55)	0.00782
KATNAL1	2.41 (0.96-6.94)	0.00783
SLC30A5	1.90 (0.94-3.85)	0.0079
PMS1	1.44 (0.96-2.18)	0.00791
RGMB	1.68 (0.94-3.02)	0.00817
PPFIA2	2.03 (0.93-4.57)	0.00843
ELF1	2.35 (0.96-6.94)	0.00891
INTS1	1.40 (0.96-2.08)	0.00897
CYP1A2	1.58 (0.94-2.69)	0.00915
TMC3	1.43 (0.95-2.15)	0.00918
GPR152	2.00 (0.93-4.57)	0.00931
CLCN1	1.32 (0.96-1.84)	0.00997
* Exome-wide significant
