# Supplementary material for: Calibrated rare variant genetic risk scores for complex disease prediction using large exome sequence repositories
Source: Nat Commun. 2021 Oct 6;12:5852. doi: 10.1038/s41467-021-26114-0 (PMC8494733; doi:10.1038/s41467-021-26114-0)
Supplement: Supplementary file 7 — Supplementary Data 4 [file 41467_2021_26114_MOESM7_ESM.xlsx]

## Sheet: Supplementary Data 4
Supplementary Data 4: Effect estimates and heterogeneity P-values for 300 RVGRS determined in the UK Biobank and PROMIS exomes. All b estimates were calculated using a multivariable logistic regression model that was adjusted for sex and the first 20 principal components of ancestry. P-values for heterogeneity were ascertained with a fixed effect meta-analysis between the b estimate and standard …
Number of discovery genes	b of RVGRS in the UK Biobanka	SE(b) of RVGRS in the UK Biobankb	b of RVGRS in PROMISa	SE(b) of RVGRS in PROMISb	P-value for heterogeneity
10	0.03111	0.01649	0.044	0.02496	0.666
20	0.04693	0.01613	0.04343	0.02496	0.906
30	0.05011	0.01631	0.04604	0.02495	0.891
40	0.04731	0.01654	0.03449	0.02496	0.668
50	0.04084	0.01666	0.02359	0.02498	0.566
60	0.04563	0.01665	0.0276	0.02497	0.548
70	0.05009	0.01667	0.03032	0.02499	0.51
80	0.0565	0.01664	0.03574	0.02498	0.489
90	0.05972	0.01666	0.047	0.02497	0.672
100	0.05139	0.01676	0.03223	0.02498	0.524
110	0.04912	0.0168	0.03033	0.02498	0.533
120	0.05167	0.01684	0.02687	0.02498	0.41
130	0.05046	0.01685	0.02348	0.02498	0.37
140	0.0566	0.01679	0.0269	0.02498	0.324
150	0.05309	0.01685	0.0269	0.02498	0.385
160	0.05494	0.01685	0.02147	0.02498	0.267
170	0.0578	0.01683	0.02046	0.02499	0.215
180	0.0567	0.01687	0.00828	0.025	0.108
190	0.05808	0.01687	0.00983	0.025	0.11
200	0.05554	0.01693	0.00518	0.025	0.095
210	0.05714	0.01692	0.01289	0.025	0.143
220	0.05535	0.01693	0.01675	0.025	0.201
230	0.05315	0.01695	0.02328	0.02499	0.323
240	0.05648	0.01693	0.02587	0.02499	0.311
250	0.04954	0.01699	0.02795	0.02499	0.475
260	0.04949	0.01702	0.033	0.02498	0.585
270	0.04963	0.01702	0.0295	0.02499	0.506
280	0.05244	0.01701	0.03007	0.02499	0.459
290	0.05916	0.01698	0.02964	0.02499	0.329
300	0.05593	0.01701	0.0312	0.025	0.413
310	0.05759	0.01699	0.03194	0.02501	0.396
320	0.05457	0.01701	0.03492	0.025	0.516
330	0.0549	0.01702	0.02675	0.025	0.352
340	0.0569	0.017	0.03666	0.025	0.503
350	0.05698	0.01701	0.04085	0.02501	0.594
360	0.06038	0.01698	0.03957	0.025	0.491
370	0.05663	0.017	0.03989	0.02501	0.58
380	0.0579	0.017	0.04264	0.025	0.614
390	0.05987	0.017	0.04213	0.025	0.557
400	0.06075	0.017	0.03932	0.025	0.478
410	0.05797	0.01702	0.03709	0.025	0.49
420	0.05618	0.01702	0.03457	0.025	0.475
430	0.05767	0.01702	0.03653	0.02499	0.484
440	0.05927	0.01701	0.03371	0.02499	0.398
450	0.05969	0.01701	0.0322	0.02499	0.363
460	0.06019	0.01702	0.03306	0.02499	0.37
470	0.05752	0.01703	0.03449	0.02499	0.446
480	0.05979	0.01703	0.03515	0.02499	0.415
490	0.06146	0.01702	0.03429	0.02499	0.369
500	0.06082	0.01703	0.03725	0.02499	0.436
510	0.06503	0.01702	0.03765	0.02499	0.365
520	0.06512	0.01702	0.03094	0.02499	0.258
530	0.06363	0.01702	0.02887	0.02499	0.25
540	0.05925	0.01705	0.03263	0.02499	0.379
550	0.06022	0.01705	0.03527	0.02499	0.41
560	0.06395	0.01703	0.03818	0.02499	0.394
570	0.06105	0.01704	0.03994	0.02499	0.485
580	0.05683	0.01706	0.04346	0.025	0.659
590	0.05738	0.01706	0.04448	0.02499	0.67
600	0.05393	0.01708	0.04433	0.02499	0.751
610	0.05296	0.01707	0.04519	0.02499	0.797
620	0.05355	0.01707	0.04676	0.025	0.822
630	0.05701	0.01706	0.04696	0.025	0.74
640	0.06009	0.01705	0.05001	0.025	0.739
650	0.05933	0.01706	0.05015	0.025	0.762
660	0.0592	0.01706	0.05461	0.025	0.88
670	0.05658	0.01707	0.05242	0.025	0.891
680	0.05867	0.01707	0.05631	0.025	0.938
690	0.06164	0.01706	0.05263	0.025	0.766
700	0.06289	0.01706	0.05056	0.025	0.684
710	0.06342	0.01707	0.04653	0.025	0.577
720	0.06293	0.01707	0.0433	0.025	0.517
730	0.06067	0.01708	0.04331	0.025	0.566
740	0.06239	0.01706	0.04021	0.025	0.464
750	0.06524	0.01705	0.04524	0.025	0.509
760	0.06434	0.01706	0.04501	0.025	0.523
770	0.06314	0.01706	0.04744	0.025	0.604
780	0.06171	0.01707	0.04482	0.025	0.577
790	0.06076	0.01707	0.04101	0.025	0.514
800	0.06424	0.01707	0.04297	0.025	0.482
810	0.06624	0.01706	0.04385	0.02499	0.459
820	0.06635	0.01705	0.04096	0.02499	0.401
830	0.06604	0.01705	0.04186	0.025	0.424
840	0.06566	0.01706	0.04152	0.025	0.425
850	0.0642	0.01707	0.04105	0.025	0.445
860	0.0655	0.01707	0.04163	0.025	0.43
870	0.06651	0.01706	0.04376	0.025	0.452
880	0.06492	0.01707	0.04184	0.025	0.446
890	0.06616	0.01706	0.04263	0.02501	0.437
900	0.06835	0.01705	0.03994	0.025	0.348
910	0.06657	0.01705	0.04215	0.025	0.42
920	0.06514	0.01706	0.04028	0.025	0.411
930	0.06841	0.01705	0.03962	0.02501	0.342
940	0.07128	0.01705	0.04288	0.02501	0.348
950	0.07256	0.01704	0.04161	0.02501	0.307
960	0.07179	0.01705	0.04291	0.02501	0.34
970	0.07192	0.01705	0.0415	0.02501	0.315
980	0.07246	0.01705	0.03752	0.025	0.248
990	0.06959	0.01705	0.03636	0.025	0.272
1000	0.06847	0.01706	0.03677	0.02501	0.295
1010	0.06913	0.01706	0.03643	0.02501	0.28
1020	0.06751	0.01707	0.03623	0.025	0.302
1030	0.06558	0.01708	0.03469	0.025	0.308
1040	0.06447	0.01708	0.0345	0.025	0.322
1050	0.06461	0.01708	0.03179	0.025	0.278
1060	0.06452	0.01708	0.02921	0.025	0.244
1070	0.065	0.01708	0.03155	0.025	0.269
1080	0.0629	0.01709	0.02944	0.025	0.269
1090	0.06255	0.0171	0.03067	0.025	0.293
1100	0.06284	0.0171	0.03035	0.025	0.283
1110	0.06284	0.0171	0.03025	0.02501	0.282
1120	0.06369	0.0171	0.03121	0.02501	0.284
1130	0.06451	0.0171	0.03095	0.02501	0.268
1140	0.06502	0.0171	0.03309	0.02501	0.292
1150	0.06475	0.01711	0.03582	0.02501	0.34
1160	0.0651	0.01711	0.03604	0.02501	0.338
1170	0.06413	0.01711	0.03826	0.02501	0.393
1180	0.0644	0.01711	0.03733	0.02501	0.372
1190	0.06442	0.01711	0.03584	0.02501	0.346
1200	0.06455	0.01711	0.03598	0.02501	0.346
1210	0.0634	0.01711	0.03586	0.02502	0.364
1220	0.06217	0.01712	0.03883	0.02501	0.441
1230	0.06252	0.01712	0.03788	0.02501	0.416
1240	0.06268	0.01712	0.04024	0.02502	0.459
1250	0.06409	0.01712	0.04416	0.02502	0.511
1260	0.06354	0.01712	0.04565	0.02501	0.555
1270	0.0634	0.01713	0.04415	0.02501	0.525
1280	0.06307	0.01713	0.04078	0.02501	0.462
1290	0.06283	0.01713	0.04148	0.02501	0.481
1300	0.06287	0.01713	0.04162	0.02501	0.483
1310	0.06338	0.01713	0.04209	0.02501	0.483
1320	0.06267	0.01713	0.03999	0.02501	0.454
1330	0.06004	0.01713	0.04192	0.02501	0.55
1340	0.06016	0.01713	0.04119	0.02501	0.531
1350	0.06067	0.01713	0.04034	0.02501	0.502
1360	0.06237	0.01713	0.03874	0.02501	0.436
1370	0.06177	0.01714	0.03712	0.02501	0.416
1380	0.06172	0.01714	0.03591	0.02501	0.395
1390	0.06113	0.01714	0.0328	0.02501	0.35
1400	0.06107	0.01714	0.03352	0.02501	0.364
1410	0.06132	0.01714	0.03189	0.02501	0.332
1420	0.05925	0.01714	0.03184	0.02501	0.366
1430	0.05819	0.01715	0.03448	0.02501	0.434
1440	0.05887	0.01715	0.03331	0.02501	0.399
1450	0.05826	0.01715	0.03266	0.02501	0.399
1460	0.05859	0.01715	0.03483	0.02501	0.433
1470	0.05993	0.01715	0.03499	0.02501	0.411
1480	0.05852	0.01715	0.03561	0.02501	0.45
1490	0.05818	0.01715	0.03502	0.02501	0.445
1500	0.05766	0.01715	0.03637	0.02501	0.483
1510	0.05909	0.01715	0.03478	0.02501	0.423
1520	0.05842	0.01715	0.03702	0.02501	0.48
1530	0.05805	0.01715	0.03419	0.02501	0.431
1540	0.06034	0.01715	0.03129	0.02501	0.338
1550	0.05966	0.01715	0.03242	0.02501	0.369
1560	0.05888	0.01715	0.03415	0.02501	0.415
1570	0.05815	0.01715	0.03624	0.02501	0.47
1580	0.0573	0.01716	0.03627	0.02501	0.488
1590	0.05708	0.01716	0.03675	0.02501	0.503
1600	0.05815	0.01715	0.03636	0.02501	0.472
1610	0.05818	0.01716	0.03537	0.02501	0.452
1620	0.05891	0.01716	0.03378	0.02501	0.407
1630	0.05886	0.01716	0.0324	0.02501	0.383
1640	0.05993	0.01716	0.03519	0.02501	0.415
1650	0.06062	0.01716	0.03402	0.02501	0.38
1660	0.05929	0.01716	0.03434	0.02501	0.411
1670	0.05945	0.01717	0.03559	0.02501	0.431
1680	0.06008	0.01716	0.03362	0.02501	0.383
1690	0.06044	0.01716	0.03316	0.02501	0.369
1700	0.05972	0.01716	0.03413	0.02501	0.399
1710	0.05936	0.01716	0.03416	0.02501	0.406
1720	0.05901	0.01716	0.03524	0.02501	0.433
1730	0.06051	0.01716	0.03542	0.02501	0.408
1740	0.06016	0.01716	0.03562	0.02501	0.418
1750	0.0603	0.01717	0.03724	0.02501	0.447
1760	0.06077	0.01716	0.03904	0.02501	0.474
1770	0.05974	0.01716	0.03866	0.02501	0.487
1780	0.05987	0.01717	0.03829	0.02501	0.477
1790	0.06026	0.01717	0.03795	0.02501	0.462
1800	0.05867	0.01717	0.03996	0.02501	0.537
1810	0.05916	0.01717	0.03994	0.02501	0.526
1820	0.05959	0.01717	0.04155	0.02501	0.552
1830	0.05922	0.01717	0.04136	0.02502	0.556
1840	0.05857	0.01717	0.03977	0.02502	0.536
1850	0.05807	0.01717	0.03949	0.02502	0.54
1860	0.05908	0.01717	0.03961	0.02502	0.521
1870	0.05956	0.01717	0.04091	0.02502	0.539
1880	0.05967	0.01717	0.03898	0.02501	0.495
1890	0.05883	0.01717	0.03788	0.02501	0.49
1900	0.05828	0.01717	0.03809	0.02501	0.506
1910	0.05825	0.01717	0.03956	0.02501	0.538
1920	0.05879	0.01717	0.041	0.02501	0.557
1930	0.05908	0.01717	0.04153	0.02501	0.563
1940	0.05838	0.01717	0.04138	0.02501	0.575
1950	0.05676	0.01718	0.03945	0.02501	0.568
1960	0.05671	0.01718	0.04059	0.02501	0.595
1970	0.05756	0.01718	0.04082	0.02501	0.581
1980	0.05731	0.01718	0.0402	0.02501	0.573
1990	0.05865	0.01717	0.0404	0.02501	0.548
2000	0.05809	0.01718	0.04002	0.02501	0.552
2010	0.05745	0.01718	0.04008	0.02501	0.567
2020	0.05736	0.01718	0.0404	0.02501	0.576
2030	0.05748	0.01718	0.03906	0.02501	0.544
2040	0.05733	0.01718	0.03974	0.02501	0.562
2050	0.05738	0.01718	0.04054	0.02501	0.579
2060	0.05655	0.01718	0.04007	0.02501	0.587
2070	0.05629	0.01718	0.03901	0.02501	0.569
2080	0.05604	0.01719	0.03856	0.02502	0.565
2090	0.05511	0.01719	0.03824	0.02502	0.578
2100	0.05445	0.01718	0.04062	0.02502	0.649
2110	0.05503	0.01719	0.04002	0.02502	0.621
2120	0.05515	0.01719	0.04001	0.02502	0.618
2130	0.05514	0.01719	0.04039	0.02502	0.627
2140	0.05553	0.01718	0.04119	0.02502	0.636
2150	0.05544	0.01718	0.04166	0.02502	0.65
2160	0.05573	0.01718	0.04182	0.02502	0.647
2170	0.0553	0.01718	0.04297	0.02502	0.685
2180	0.05559	0.01718	0.04413	0.02502	0.706
2190	0.05492	0.01718	0.0441	0.02502	0.721
2200	0.05455	0.01718	0.04438	0.02502	0.738
2210	0.05458	0.01718	0.04554	0.02502	0.766
2220	0.05472	0.01718	0.0448	0.02502	0.744
2230	0.05531	0.01718	0.04446	0.02502	0.721
2240	0.05432	0.01718	0.04462	0.02502	0.749
2250	0.0535	0.01718	0.04326	0.02502	0.736
2260	0.05342	0.01718	0.0436	0.02502	0.746
2270	0.05313	0.01718	0.04349	0.02502	0.751
2280	0.05429	0.01718	0.04464	0.02502	0.751
2290	0.05371	0.01718	0.04511	0.02502	0.777
2300	0.0535	0.01718	0.04487	0.02502	0.776
2310	0.05377	0.01718	0.04451	0.02502	0.76
2320	0.05386	0.01718	0.04329	0.02502	0.728
2330	0.05415	0.01718	0.04338	0.02502	0.723
2340	0.05413	0.01718	0.04389	0.02502	0.736
2350	0.0543	0.01718	0.04435	0.02502	0.743
2360	0.0539	0.01719	0.04474	0.02501	0.763
2370	0.05467	0.01718	0.04405	0.02501	0.726
2380	0.05517	0.01718	0.04307	0.02501	0.69
2390	0.0548	0.01718	0.04303	0.02501	0.698
2400	0.05526	0.01718	0.04231	0.02501	0.67
2410	0.05524	0.01718	0.04248	0.02501	0.674
2420	0.05514	0.01718	0.04231	0.02501	0.672
2430	0.0549	0.01718	0.04262	0.02501	0.686
2440	0.05472	0.01718	0.04234	0.02501	0.683
2450	0.0548	0.01718	0.04197	0.02501	0.672
2460	0.05413	0.01718	0.04251	0.02501	0.702
2470	0.05418	0.01718	0.04283	0.02501	0.708
2480	0.05462	0.01718	0.04283	0.02501	0.698
2490	0.05436	0.01718	0.04262	0.02501	0.699
2500	0.05471	0.01718	0.04269	0.02501	0.692
2510	0.05518	0.01718	0.04299	0.02501	0.688
2520	0.05592	0.01718	0.04284	0.02501	0.666
2530	0.05622	0.01717	0.0425	0.02501	0.651
2540	0.05625	0.01717	0.04157	0.02501	0.628
2550	0.05617	0.01718	0.04153	0.02501	0.629
2560	0.05601	0.01718	0.04256	0.02501	0.658
2570	0.05583	0.01718	0.04221	0.02501	0.654
2580	0.05531	0.01718	0.04334	0.02501	0.693
2590	0.05527	0.01718	0.04299	0.02502	0.686
2600	0.05468	0.01718	0.04385	0.02502	0.721
2610	0.05442	0.01718	0.04422	0.02502	0.737
2620	0.0544	0.01718	0.04476	0.02501	0.751
2630	0.05384	0.01718	0.04463	0.02501	0.761
2640	0.05436	0.01718	0.04424	0.02501	0.739
2650	0.05507	0.01718	0.04391	0.02501	0.713
2660	0.05532	0.01718	0.04473	0.02501	0.727
2670	0.05501	0.01718	0.04449	0.02501	0.729
2680	0.05523	0.01718	0.04534	0.02501	0.744
2690	0.05483	0.01718	0.0458	0.02501	0.766
2700	0.05507	0.01718	0.0464	0.02501	0.775
2710	0.05504	0.01718	0.0465	0.02501	0.778
2720	0.05485	0.01718	0.04694	0.02501	0.794
2730	0.0553	0.01718	0.04623	0.02501	0.765
2740	0.0551	0.01718	0.04514	0.02501	0.743
2750	0.05532	0.01718	0.04531	0.02501	0.742
2760	0.05544	0.01718	0.04514	0.02501	0.734
2770	0.05557	0.01718	0.04511	0.02501	0.73
2780	0.05543	0.01718	0.04614	0.02501	0.759
2790	0.05538	0.01718	0.04565	0.02501	0.748
2800	0.05533	0.01718	0.04584	0.02501	0.754
2810	0.05546	0.01718	0.04614	0.02501	0.759
2820	0.05506	0.01718	0.04596	0.02501	0.764
2830	0.05499	0.01718	0.04593	0.02501	0.765
2840	0.05503	0.01718	0.04589	0.02501	0.763
2850	0.05513	0.01718	0.04613	0.02501	0.767
2860	0.05491	0.01718	0.04649	0.02501	0.781
2870	0.05465	0.01718	0.0469	0.02501	0.798
2880	0.05456	0.01718	0.04681	0.02501	0.798
2890	0.05434	0.01718	0.04644	0.02501	0.795
2900	0.05448	0.01718	0.04678	0.02501	0.8
2910	0.05437	0.01718	0.0462	0.02501	0.788
2920	0.05439	0.01718	0.04617	0.02501	0.786
2930	0.05427	0.01718	0.04577	0.02501	0.779
2940	0.05404	0.01718	0.04602	0.02501	0.791
2950	0.05411	0.01718	0.04606	0.02501	0.791
2960	0.05391	0.01718	0.04602	0.02501	0.795
2970	0.05424	0.01718	0.04599	0.02501	0.786
2980	0.05425	0.01718	0.04623	0.02501	0.792
2990	0.05417	0.01718	0.04604	0.02501	0.789
3000	0.05417	0.01719	0.04572	0.02501	0.781
a b indicates the regression coefficient
b SE(b) indicates the standard error of the regression coefficient
