# Supplementary material for: Calibrated rare variant genetic risk scores for complex disease prediction using large exome sequence repositories
Source: Nat Commun. 2021 Oct 6;12:5852. doi: 10.1038/s41467-021-26114-0 (PMC8494733; doi:10.1038/s41467-021-26114-0)
Supplement: Supplementary file 10 — Source data [file 41467_2021_26114_MOESM10_ESM.zip]

Archive with 5 entries (2 files):
- Source Data/
- Source Data/Source Data.xlsx
- __MACOSX/
- __MACOSX/Source Data/
- __MACOSX/Source Data/._Source Data.xlsx
