# Supplementary material for: Calibrated rare variant genetic risk scores for complex disease prediction using large exome sequence repositories
Source: Nat Commun. 2021 Oct 6;12:5852. doi: 10.1038/s41467-021-26114-0 (PMC8494733; doi:10.1038/s41467-021-26114-0)
Supplement: Supplementary file 10 — Source data [file 41467_2021_26114_MOESM10_ESM.zip › Source Data/Source Data.xlsx]

## Sheet: Figure 2a
Simulations	base_CMAF	N	alpha	power	True_OR	SFN	SFP	PSF	Est_OR	Est_OR_lower_bound_CI	Est_OR_upper_bound_CI	Correction_factor	data_type
100000	0.05	1000	0.05	0.36914	1.3	0	0.1	0.8	1.14007	1.03616	1.24398	1.11111	No CF
100000	0.05	1000	0.05	0.08515	1.3	0.1	0.1	0.8	1.03659	0.937421	1.13577	1.21951	No CF
100000	0.05	1000	0.05	0.00609	1.3	0.2	0.1	0.8	0.932153	0.838011	1.0263	1.35135	No CF
100000	0.05	1000	0.05	8e-05	1.3	0.3	0.1	0.8	0.828165	0.738958	0.917372	1.51515	No CF
100000	0.05	1000	0.05	0	1.3	0.4	0.1	0.8	0.723671	0.640246	0.807096	1.72414	No CF
100000	0.05	1000	0.05	0	1.3	0.5	0.1	0.8	0.620094	0.542361	0.697827	2	No CF
100000	0.05	1000	0.05	0	1.3	0.6	0.1	0.8	0.516508	0.44566	0.587356	2.38095	No CF
100000	0.05	1000	0.05	0	1.3	0.7	0.1	0.8	0.412142	0.34865	0.475633	2.94118	No CF
100000	0.05	1000	0.05	0	1.3	0.8	0.1	0.8	0.308087	0.253098	0.363077	3.84615	No CF
100000	0.05	1000	0.05	0	1.3	0.9	0.1	0.8	0.204126	0.15925	0.249003	5.55556	No CF
100000	0.05	1000	0.05	0	1.3	1	0.1	0.8	0.0999257	0.068407	0.131444	10	No CF
100000	0.05	1000	0.05	0.75911	1.3	0	0.1	0.8	1.26612	1.15085	1.38139	1.11111	With CF
100000	0.05	1000	0.05	0.72049	1.3	0.1	0.1	0.8	1.26349	1.14245	1.38454	1.21951	With CF
100000	0.05	1000	0.05	0.66417	1.3	0.2	0.1	0.8	1.2593	1.13218	1.38643	1.35135	With CF
100000	0.05	1000	0.05	0.59878	1.3	0.3	0.1	0.8	1.25543	1.12055	1.3903	1.51515	With CF
100000	0.05	1000	0.05	0.52977	1.3	0.4	0.1	0.8	1.24849	1.10437	1.39261	1.72414	With CF
100000	0.05	1000	0.05	0.45376	1.3	0.5	0.1	0.8	1.24001	1.08555	1.39447	2	With CF
100000	0.05	1000	0.05	0.37409	1.3	0.6	0.1	0.8	1.22758	1.05889	1.39627	2.38095	With CF
100000	0.05	1000	0.05	0.27441	1.3	0.7	0.1	0.8	1.21233	1.02577	1.39888	2.94118	With CF
100000	0.05	1000	0.05	0.1926	1.3	0.8	0.1	0.8	1.18438	0.972127	1.39663	3.84615	With CF
100000	0.05	1000	0.05	0.09118	1.3	0.9	0.1	0.8	1.13392	0.884798	1.38304	5.55556	With CF
100000	0.05	1000	0.05	0.02577	1.3	1	0.1	0.8	0.999432	0.683885	1.31498	10	With CF

## Sheet: Figure 2b
Simulations	base_CMAF	N	alpha	power	True_OR	SFN	SFP	PSF	Est_OR	Est_OR_lower_bound_CI	Est_OR_upper_bound_CI	Correction_factor	data_type
100000	0.05	1000	0.05	0.72577	1.3	0	0.2	0.8	1.23942	1.1316	1.34724	1	No CF
100000	0.05	1000	0.05	0.35124	1.3	0.1	0.2	0.8	1.13586	1.03244	1.23927	1.08696	No CF
100000	0.05	1000	0.05	0.07791	1.3	0.2	0.2	0.8	1.03185	0.932707	1.131	1.19048	No CF
100000	0.05	1000	0.05	0.00599	1.3	0.3	0.2	0.8	0.927487	0.833436	1.02154	1.31579	No CF
100000	0.05	1000	0.05	0.00011	1.3	0.4	0.2	0.8	0.824472	0.735632	0.913312	1.47059	No CF
100000	0.05	1000	0.05	0	1.3	0.5	0.2	0.8	0.720129	0.636847	0.80341	1.66667	No CF
100000	0.05	1000	0.05	0	1.3	0.6	0.2	0.8	0.616008	0.538755	0.693261	1.92308	No CF
100000	0.05	1000	0.05	0	1.3	0.7	0.2	0.8	0.512021	0.44129	0.582751	2.27273	No CF
100000	0.05	1000	0.05	0	1.3	0.8	0.2	0.8	0.407907	0.3448	0.471013	2.77778	No CF
100000	0.05	1000	0.05	0	1.3	0.9	0.2	0.8	0.30378	0.248966	0.358594	3.57143	No CF
100000	0.05	1000	0.05	0	1.3	1	0.2	0.8	0.20005	0.155526	0.244573	5	No CF
100000	0.05	1000	0.05	0.72569	1.3	0	0.2	0.8	1.24011	1.13208	1.34814	1	With CF
100000	0.05	1000	0.05	0.67841	1.3	0.1	0.2	0.8	1.23472	1.12204	1.34739	1.08696	With CF
100000	0.05	1000	0.05	0.6227	1.3	0.2	0.2	0.8	1.22872	1.11062	1.34681	1.19048	With CF
100000	0.05	1000	0.05	0.55346	1.3	0.3	0.2	0.8	1.22136	1.09777	1.34494	1.31579	With CF
100000	0.05	1000	0.05	0.48153	1.3	0.4	0.2	0.8	1.21081	1.08008	1.34155	1.47059	With CF
100000	0.05	1000	0.05	0.40265	1.3	0.5	0.2	0.8	1.19964	1.06102	1.33827	1.66667	With CF
100000	0.05	1000	0.05	0.31563	1.3	0.6	0.2	0.8	1.18437	1.03607	1.33266	1.92308	With CF
100000	0.05	1000	0.05	0.24267	1.3	0.7	0.2	0.8	1.16343	1.00345	1.32341	2.27273	With CF
100000	0.05	1000	0.05	0.14682	1.3	0.8	0.2	0.8	1.13396	0.957909	1.31	2.77778	With CF
100000	0.05	1000	0.05	0.09246	1.3	0.9	0.2	0.8	1.08497	0.889088	1.28085	3.57143	With CF
100000	0.05	1000	0.05	0.03095	1.3	1	0.2	0.8	1.00029	0.778255	1.22233	5	With CF

## Sheet: Figure 2c
Simulations	base_CMAF	N	alpha	power	True_OR	SFN	SFP	PSF	Est_OR	Est_OR_lower_bound_CI	Est_OR_upper_bound_CI	Correction_factor	data_type
100000	0.05	1000	0.05	0.93367	1.3	0	0.3	0.8	1.33985	1.22796	1.45175	0.909091	No CF
100000	0.05	1000	0.05	0.71499	1.3	0.1	0.3	0.8	1.23605	1.12868	1.34342	0.980392	No CF
100000	0.05	1000	0.05	0.33697	1.3	0.2	0.3	0.8	1.13174	1.02845	1.23503	1.06383	No CF
100000	0.05	1000	0.05	0.07194	1.3	0.3	0.3	0.8	1.02772	0.928939	1.1265	1.16279	No CF
100000	0.05	1000	0.05	0.00483	1.3	0.4	0.3	0.8	0.924029	0.830612	1.01745	1.28205	No CF
100000	0.05	1000	0.05	4e-05	1.3	0.5	0.3	0.8	0.820487	0.731538	0.909435	1.42857	No CF
100000	0.05	1000	0.05	1e-05	1.3	0.6	0.3	0.8	0.71595	0.632808	0.799091	1.6129	No CF
100000	0.05	1000	0.05	0	1.3	0.7	0.3	0.8	0.611966	0.534773	0.689158	1.85185	No CF
100000	0.05	1000	0.05	0	1.3	0.8	0.3	0.8	0.508037	0.437518	0.578556	2.17391	No CF
100000	0.05	1000	0.05	0	1.3	0.9	0.3	0.8	0.404196	0.341337	0.467055	2.63158	No CF
100000	0.05	1000	0.05	0	1.3	1	0.3	0.8	0.299855	0.245453	0.354257	3.33333	No CF
100000	0.05	1000	0.05	0.70496	1.3	0	0.3	0.8	1.21841	1.11715	1.31967	0.909091	With CF
100000	0.05	1000	0.05	0.64563	1.3	0.1	0.3	0.8	1.21225	1.1068	1.3177	0.980392	With CF
100000	0.05	1000	0.05	0.58867	1.3	0.2	0.3	0.8	1.20396	1.09445	1.31348	1.06383	With CF
100000	0.05	1000	0.05	0.5168	1.3	0.3	0.3	0.8	1.19528	1.08057	1.30999	1.16279	With CF
100000	0.05	1000	0.05	0.44498	1.3	0.4	0.3	0.8	1.18496	1.06431	1.30562	1.28205	With CF
100000	0.05	1000	0.05	0.37233	1.3	0.5	0.3	0.8	1.17191	1.04547	1.29835	1.42857	With CF
100000	0.05	1000	0.05	0.29805	1.3	0.6	0.3	0.8	1.15509	1.02142	1.28876	1.6129	With CF
100000	0.05	1000	0.05	0.20439	1.3	0.7	0.3	0.8	1.13291	0.989876	1.27595	1.85185	With CF
100000	0.05	1000	0.05	0.13901	1.3	0.8	0.3	0.8	1.10471	0.951481	1.25794	2.17391	With CF
100000	0.05	1000	0.05	0.07725	1.3	0.9	0.3	0.8	1.0624	0.896448	1.22835	2.63158	With CF
100000	0.05	1000	0.05	0.03029	1.3	1	0.3	0.8	0.999556	0.819109	1.18	3.33333	With CF

## Sheet: Figure 2d
Simulations	base_CMAF	N	alpha	power	True_OR	SFN	SFP	PSF	Est_OR	Est_OR_lower_bound_CI	Est_OR_upper_bound_CI	Correction_factor	data_type
100000	0.05	1000	0.05	0.99997	1.3	0	0.1	1.2	1.66059	1.53758	1.7836	0.769231	No CF
100000	0.05	1000	0.05	0.99784	1.3	0.1	0.1	1.2	1.50377	1.38607	1.62148	0.847458	No CF
100000	0.05	1000	0.05	0.94222	1.3	0.2	0.1	1.2	1.34799	1.23613	1.45986	0.943396	No CF
100000	0.05	1000	0.05	0.56554	1.3	0.3	0.1	1.2	1.19222	1.08686	1.29758	1.06383	No CF
100000	0.05	1000	0.05	0.08525	1.3	0.4	0.1	1.2	1.03633	0.937303	1.13536	1.21951	No CF
100000	0.05	1000	0.05	0.00121	1.3	0.5	0.1	1.2	0.879842	0.787892	0.971791	1.42857	No CF
100000	0.05	1000	0.05	0	1.3	0.6	0.1	1.2	0.724138	0.640754	0.807522	1.72414	No CF
100000	0.05	1000	0.05	0	1.3	0.7	0.1	1.2	0.567903	0.493441	0.642364	2.17391	No CF
100000	0.05	1000	0.05	0	1.3	0.8	0.1	1.2	0.412038	0.348485	0.475591	2.94118	No CF
100000	0.05	1000	0.05	0	1.3	0.9	0.1	1.2	0.25602	0.205699	0.306341	4.54545	No CF
100000	0.05	1000	0.05	0	1.3	1	0.1	1.2	0.0999249	0.0685506	0.131299	10	No CF
100000	0.05	1000	0.05	0.91162	1.3	0	0.1	1.2	1.27663	1.18128	1.37199	0.769231	With CF
100000	0.05	1000	0.05	0.88096	1.3	0.1	0.1	1.2	1.27481	1.17479	1.37483	0.847458	With CF
100000	0.05	1000	0.05	0.83962	1.3	0.2	0.1	1.2	1.27208	1.16586	1.37829	0.943396	With CF
100000	0.05	1000	0.05	0.7874	1.3	0.3	0.1	1.2	1.26798	1.15533	1.38063	1.06383	With CF
100000	0.05	1000	0.05	0.71801	1.3	0.4	0.1	1.2	1.26258	1.14142	1.38374	1.21951	With CF
100000	0.05	1000	0.05	0.63433	1.3	0.5	0.1	1.2	1.25788	1.12663	1.38912	1.42857	With CF
100000	0.05	1000	0.05	0.52619	1.3	0.6	0.1	1.2	1.24767	1.10357	1.39177	1.72414	With CF
100000	0.05	1000	0.05	0.40172	1.3	0.7	0.1	1.2	1.2355	1.07368	1.39732	2.17391	With CF
100000	0.05	1000	0.05	0.27546	1.3	0.8	0.1	1.2	1.21253	1.02561	1.39945	2.94118	With CF
100000	0.05	1000	0.05	0.12048	1.3	0.9	0.1	1.2	1.16251	0.934109	1.39092	4.54545	With CF
100000	0.05	1000	0.05	0.02643	1.3	1	0.1	1.2	1.00149	0.685719	1.31727	10	With CF

## Sheet: Figure 2e
Simulations	base_CMAF	N	alpha	power	True_OR	SFN	SFP	PSF	Est_OR	Est_OR_lower_bound_CI	Est_OR_upper_bound_CI	Correction_factor	data_type
100000	0.05	1000	0.05	1	1.3	0	0.2	1.2	1.76	1.63347	1.88653	0.714286	No CF
100000	0.05	1000	0.05	0.99987	1.3	0.1	0.2	1.2	1.60399	1.48232	1.72567	0.78125	No CF
100000	0.05	1000	0.05	0.99211	1.3	0.2	0.2	1.2	1.44798	1.33207	1.56389	0.862069	No CF
100000	0.05	1000	0.05	0.85873	1.3	0.3	0.2	1.2	1.29167	1.18166	1.40167	0.961538	No CF
100000	0.05	1000	0.05	0.35207	1.3	0.4	0.2	1.2	1.13604	1.03298	1.23911	1.08696	No CF
100000	0.05	1000	0.05	0.02493	1.3	0.5	0.2	1.2	0.980443	0.884136	1.07675	1.25	No CF
100000	0.05	1000	0.05	8e-05	1.3	0.6	0.2	1.2	0.824212	0.735228	0.913196	1.47059	No CF
100000	0.05	1000	0.05	0	1.3	0.7	0.2	1.2	0.668083	0.587622	0.748543	1.78571	No CF
100000	0.05	1000	0.05	0	1.3	0.8	0.2	1.2	0.512056	0.441204	0.582909	2.27273	No CF
100000	0.05	1000	0.05	0	1.3	0.9	0.2	1.2	0.355917	0.296778	0.415057	3.125	No CF
100000	0.05	1000	0.05	0	1.3	1	0.2	1.2	0.200012	0.155682	0.244342	5	No CF
100000	0.05	1000	0.05	0.89884	1.3	0	0.2	1.2	1.25705	1.16668	1.34741	0.714286	With CF
100000	0.05	1000	0.05	0.85878	1.3	0.1	0.2	1.2	1.25301	1.15812	1.3479	0.78125	With CF
100000	0.05	1000	0.05	0.8141	1.3	0.2	0.2	1.2	1.24846	1.14865	1.34827	0.862069	With CF
100000	0.05	1000	0.05	0.7545	1.3	0.3	0.2	1.2	1.24213	1.13671	1.34754	0.961538	With CF
100000	0.05	1000	0.05	0.68049	1.3	0.4	0.2	1.2	1.23498	1.12275	1.3472	1.08696	With CF
100000	0.05	1000	0.05	0.58885	1.3	0.5	0.2	1.2	1.22498	1.10434	1.34561	1.25	With CF
100000	0.05	1000	0.05	0.48621	1.3	0.6	0.2	1.2	1.21209	1.08173	1.34246	1.47059	With CF
100000	0.05	1000	0.05	0.36072	1.3	0.7	0.2	1.2	1.19286	1.04914	1.33659	1.78571	With CF
100000	0.05	1000	0.05	0.24249	1.3	0.8	0.2	1.2	1.1633	1.00273	1.32388	2.27273	With CF
100000	0.05	1000	0.05	0.12339	1.3	0.9	0.2	1.2	1.11328	0.928037	1.29852	3.125	With CF
100000	0.05	1000	0.05	0.03097	1.3	1	0.2	1.2	0.9998	0.777197	1.2224	5	With CF

## Sheet: Figure 2f
Simulations	base_CMAF	N	alpha	power	True_OR	SFN	SFP	PSF	Est_OR	Est_OR_lower_bound_CI	Est_OR_upper_bound_CI	Correction_factor	data_type
100000	0.05	1000	0.05	1	1.3	0	0.3	1.2	1.8603	1.73	1.9906	0.666667	No CF
100000	0.05	1000	0.05	1	1.3	0.1	0.3	1.2	1.70451	1.57998	1.82903	0.724638	No CF
100000	0.05	1000	0.05	0.99945	1.3	0.2	0.3	1.2	1.54822	1.42883	1.66762	0.793651	No CF
100000	0.05	1000	0.05	0.97423	1.3	0.3	0.3	1.2	1.39097	1.27708	1.50486	0.877193	No CF
100000	0.05	1000	0.05	0.71361	1.3	0.4	0.3	1.2	1.23581	1.12822	1.34339	0.980392	No CF
100000	0.05	1000	0.05	0.17765	1.3	0.5	0.3	1.2	1.08076	0.979605	1.18191	1.11111	No CF
100000	0.05	1000	0.05	0.00521	1.3	0.6	0.3	1.2	0.924272	0.830534	1.01801	1.28205	No CF
100000	0.05	1000	0.05	0	1.3	0.7	0.3	1.2	0.767499	0.681917	0.853082	1.51515	No CF
100000	0.05	1000	0.05	0	1.3	0.8	0.3	1.2	0.612456	0.535574	0.689338	1.85185	No CF
100000	0.05	1000	0.05	0	1.3	0.9	0.3	1.2	0.456135	0.389208	0.523062	2.38095	No CF
100000	0.05	1000	0.05	0	1.3	1	0.3	1.2	0.300266	0.24589	0.354642	3.33333	No CF
100000	0.05	1000	0.05	0.88209	1.3	0	0.3	1.2	1.23966	1.15284	1.32647	0.666667	With CF
100000	0.05	1000	0.05	0.84235	1.3	0.1	0.3	1.2	1.23447	1.14384	1.32509	0.724638	With CF
100000	0.05	1000	0.05	0.78898	1.3	0.2	0.3	1.2	1.22849	1.13354	1.32343	0.793651	With CF
100000	0.05	1000	0.05	0.72343	1.3	0.3	0.3	1.2	1.22109	1.12116	1.32103	0.877193	With CF
100000	0.05	1000	0.05	0.6423	1.3	0.4	0.3	1.2	1.21129	1.10556	1.31702	0.980392	With CF
100000	0.05	1000	0.05	0.55232	1.3	0.5	0.3	1.2	1.20018	1.08809	1.31227	1.11111	With CF
100000	0.05	1000	0.05	0.44598	1.3	0.6	0.3	1.2	1.18501	1.0644	1.30562	1.28205	With CF
100000	0.05	1000	0.05	0.32587	1.3	0.7	0.3	1.2	1.16318	1.03308	1.29328	1.51515	With CF
100000	0.05	1000	0.05	0.2053	1.3	0.8	0.3	1.2	1.13377	0.991078	1.27646	1.85185	With CF
100000	0.05	1000	0.05	0.11738	1.3	0.9	0.3	1.2	1.08662	0.92751	1.24573	2.38095	With CF
100000	0.05	1000	0.05	0.03079	1.3	1	0.3	1.2	0.999688	0.818589	1.18079	3.33333	With CF

## Sheet: Figure 3a
iCF	iCF_lower_bound_CI	iCF_upper_bound_CI	allele_frequency_bin
1.36815	1.22233	1.55347	[0-0.01]
0.989823	0.913845	1.07958	[0.01-0.05]
0.980224	0.951082	1.01121	[0.05-0.25]
1.0231	1.00868	1.03794	[0.25-0.5]

## Sheet: Figure 3b
iCF	iCF_lower_bound_CI	iCF_upper_bound_CI	allele_frequency_bin
0.92904	0.836979	1.04386	[0-0.01]
0.928476	0.861601	1.00661	[0.01-0.05]
0.98925	0.960595	1.01967	[0.05-0.25]
1.00338	0.988266	1.01897	[0.25-0.5]

## Sheet: Figure 3c
iCF	iCF_lower_bound_CI	iCF_upper_bound_CI	allele_frequency_bin
1.19872	1.07275	1.3582	[0-0.01]
0.927619	0.857657	1.01001	[0.01-0.05]
1.0276	0.9977	1.05936	[0.05-0.25]
1.00607	0.993576	1.01889	[0.25-0.5]

## Sheet: Figure 3d
iCF	iCF_lower_bound_CI	iCF_upper_bound_CI	allele_frequency_bin
0.933442	0.844705	1.04301	[0-0.01]
1.00453	0.91946	1.10695	[0.01-0.05]
0.978399	0.948885	1.00981	[0.05-0.25]
0.973484	0.961304	0.985977	[0.25-0.5]

[truncated: 46 more sheets: Figure 4a, Figure 4b, Figure 5, Figure 6, Figure 7, Figure 8, Figure 9, Supplementary Figure 1a, Supplementary Figure 1b, Supplementary Figure 1c, Supplementary Figure 1d, Supplementary Figure 1e, Supplementary Figure 1f, Supplementary Figure 2a, Supplementary Figure 2b, Supplementary Figure 2c, Supplementary Figure 2d, Supplementary Figure 2e, Supplementary Figure 2f, Supplementary Figure 3a …]
